# Supplementary material for: Antibacterial Enhancement of High-Efficiency Particulate Air Filters Modified with Graphene-Silver Hybrid Material
Source: Microorganisms. 2023 Mar 14;11(3):745. doi: 10.3390/microorganisms11030745 (PMC10059912; doi:10.3390/microorganisms11030745)
Supplement: Supplementary file 1 [file microorganisms-11-00745-s001.zip]

Archive with 1 entries (1 files):
- microorganisms-2239070-supplementary.pdf
